# Supplementary material for: Curvularia microspora sp. nov. associated with leaf diseases of Hippeastrum striatum in China
Source: MycoKeys. 2018 Jan 18;(29):49–61. doi: 10.3897/mycokeys.29.21122 (PMC5804299; doi:10.3897/mycokeys.29.21122)
Supplement: XML Treatment for Curvularia microspora [file mycokeys.29.21122-treatment1.xml]

<!DOCTYPE tp:taxon-treatment
  PUBLIC "-//TaxonX//DTD Taxonomic Treatment Publishing DTD v0 20100105//EN" "tax-treatment-NSO.dtd">
<tp:taxon-treatment xmlns:tp="http://www.plazi.org/taxpub"><tp:treatment-meta><kwd-group><label>Taxon classification</label><kwd><named-content xmlns:xlink="http://www.w3.org/1999/xlink" content-type="kingdom">Fungi</named-content></kwd><kwd><named-content xmlns:xlink="http://www.w3.org/1999/xlink" content-type="order">Pleosporales</named-content></kwd><kwd><named-content xmlns:xlink="http://www.w3.org/1999/xlink" content-type="family">Pleosporaceae</named-content></kwd></kwd-group><mixed-citation publication-type="journal"><person-group><name><surname>Liang</surname><given-names>Yin</given-names></name><name><surname>Ran</surname><given-names>Shuang-Fei</given-names></name><name><surname>Bhat</surname><given-names>Jayarama</given-names></name><name><surname>Hyde</surname><given-names>Kevin D.</given-names></name><name><surname>Wang</surname><given-names>Yong</given-names></name><name><surname>Zhao</surname><given-names>De-Gang</given-names></name></person-group><article-title>
          <italic><tp:taxon-name><tp:taxon-name-part taxon-name-part-type="genus" reg="Curvularia">Curvularia</tp:taxon-name-part> <tp:taxon-name-part taxon-name-part-type="species" reg="microspora">microspora</tp:taxon-name-part></tp:taxon-name></italic> sp. nov. associated with leaf diseases of <italic><tp:taxon-name><tp:taxon-name-part taxon-name-part-type="genus" reg="Hippeastrum">Hippeastrum</tp:taxon-name-part> <tp:taxon-name-part taxon-name-part-type="species" reg="striatum">striatum</tp:taxon-name-part></tp:taxon-name></italic> in China</article-title><source>MycoKeys</source><day>18</day><month>1</month><year>2018</year><volume>2018</volume><issue>29</issue><fpage>49</fpage><lpage>61</lpage><pub-id pub-id-type="doi">10.3897/mycokeys.29.21122</pub-id></mixed-citation></tp:treatment-meta><tp:nomenclature><tp:taxon-name>
              <tp:taxon-name-part taxon-name-part-type="genus" reg="Curvularia">Curvularia</tp:taxon-name-part>
              <tp:taxon-name-part taxon-name-part-type="species" reg="microspora">microspora</tp:taxon-name-part>
              <object-id xmlns:xlink="http://www.w3.org/1999/xlink" content-type="mycobank" xlink:type="simple">822544</object-id>
            </tp:taxon-name><tp:taxon-authority>Y. Liang, K.D. Hyde, J. Bhat &amp; Yong Wang</tp:taxon-authority><tp:taxon-status xmlns:xlink="http://www.w3.org/1999/xlink" xlink:type="simple">sp. nov.</tp:taxon-status><xref ref-type="fig" rid="F2">Figure 2</xref></tp:nomenclature><tp:treatment-sec sec-type="diagnosis" id="SECID0EXPAG"><title>Diagnosis.</title><p>Characterised by producing four celled, smaller conidia (4.5–11.5 × 2–6 µm), usually curved at the third cell from the base.</p></tp:treatment-sec><tp:treatment-sec sec-type="material" id="SECID0E3PAG"><title>Type.</title><p>China, Chongqing City, Nanchuan, from leaf spots of <italic><tp:taxon-name><tp:taxon-name-part taxon-name-part-type="genus" reg="Hippeastrum">Hippeastrum</tp:taxon-name-part> <tp:taxon-name-part taxon-name-part-type="species" reg="striatum">striatum</tp:taxon-name-part></tp:taxon-name></italic>, 28 September 2016, Y. Liang, <abbrev xmlns:xlink="http://www.w3.org/1999/xlink" xlink:title="Herbarium of the Department of Plant Pathology, Agricultural College, Guizhou University" id="ABBRID0ENQAG" xlink:type="simple">HGUP</abbrev> 6272, holotype, ex-type living culture <abbrev xmlns:xlink="http://www.w3.org/1999/xlink" xlink:title="Department of Plant Pathology, Agriculture College, Guizhou University, P.R. China" id="ABBRID0ERQAG" xlink:type="simple">GUCC</abbrev> 6272.</p></tp:treatment-sec><tp:treatment-sec sec-type="description" id="SECID0EVQAG"><title>Description.</title><p>Symptoms on <italic><tp:taxon-name><tp:taxon-name-part taxon-name-part-type="genus" reg="Hippeastrum">Hippeastrum</tp:taxon-name-part> <tp:taxon-name-part taxon-name-part-type="species" reg="striatum">striatum</tp:taxon-name-part></tp:taxon-name></italic>: Fructification mostly epiphyllous, disease spot 3–12 mm, subspherical to oblong ovate, brown to dark brown, effuse (Figure <xref ref-type="fig" rid="F2">2a, b</xref>). Symptoms on <italic><tp:taxon-name><tp:taxon-name-part taxon-name-part-type="genus" reg="Canna">Canna</tp:taxon-name-part> <tp:taxon-name-part taxon-name-part-type="species" reg="indica">indica</tp:taxon-name-part></tp:taxon-name></italic>: Fructification of the fungus was mostly epiphyllous, the large blighted, irregular spots near leaf apex to the whole leaves, greyish-brown (Figure <xref ref-type="fig" rid="F2">2c</xref>).</p><!--PageBreak--><!--PageBreak--><p>Colonies on <abbrev xmlns:xlink="http://www.w3.org/1999/xlink" xlink:title="potato-dextrose agar" id="ABBRID0E4RAG" xlink:type="simple">PDA</abbrev>, vegetative hyphae septate, branched, subhyaline to brown, smooth to asperulate, 1.5–3 µm, anastomosing. Sexual morph: Undetermined. Asexual morph: Hyphomycetous. Conidiophores 10.5–77.5 × 1–3.5 µm (av. = 22.2 × 2.1 µm, n = 30), arising singly, simple or branched, flexuous, septate, geniculate at spore bearing part, pale brown, dark brown, paler towards apex. Percurrent proliferation only observed occasionally. Conidiogenous loci somewhat thickened and darkened, spores up to 0.8–1 µm diam, smooth. Mature conidia always four celled, 4.5–11.5 × 2–6 µm (av. = 8.2 × 3.8 µm, n = 50), smooth-walled, usually curved at the third cell from the base, sometimes straight, navicular, bifurcate, obpyriform, tapering towards rounded ends, pale brown to dark reddish brown. Hilum usually conspicuous or sometimes slightly protuberant.</p><!--PageBreak--></tp:treatment-sec><tp:treatment-sec sec-type="habitat" id="SECID0ECSAG"><title>Habitat and distribution.</title><p>Isolated from leaf diseases of <italic><tp:taxon-name><tp:taxon-name-part taxon-name-part-type="genus" reg="Hippeastrum">H.</tp:taxon-name-part> <tp:taxon-name-part taxon-name-part-type="species" reg="striatum">striatum</tp:taxon-name-part></tp:taxon-name></italic> and <italic><tp:taxon-name><tp:taxon-name-part taxon-name-part-type="genus" reg="Canna">Canna</tp:taxon-name-part> <tp:taxon-name-part taxon-name-part-type="species" reg="indica">indica</tp:taxon-name-part></tp:taxon-name></italic> in China</p></tp:treatment-sec><tp:treatment-sec sec-type="etymology" id="SECID0E5SAG"><title>Etymology.</title><p>
              <italic><tp:taxon-name><tp:taxon-name-part taxon-name-part-type="genus" reg="Curvularia"/><tp:taxon-name-part taxon-name-part-type="species" reg="microspora">microspora</tp:taxon-name-part></tp:taxon-name></italic>, referring to this species producing obviously smaller conidia.</p></tp:treatment-sec><tp:treatment-sec sec-type="material" id="SECID0EOTAG"><title>Other material examined.</title><p>China, Chongqing City, Nanchuan, from leaf diseases of <italic><tp:taxon-name><tp:taxon-name-part taxon-name-part-type="genus" reg="Hippeastrum">H.</tp:taxon-name-part> <tp:taxon-name-part taxon-name-part-type="species" reg="striatum">striatum</tp:taxon-name-part></tp:taxon-name></italic>, 28 September 2016, Y. Liang (<abbrev xmlns:xlink="http://www.w3.org/1999/xlink" xlink:title="Herbarium of the Department of Plant Pathology, Agricultural College, Guizhou University" id="ABBRID0E6TAG" xlink:type="simple">HGUP</abbrev> 6273), living culture <abbrev xmlns:xlink="http://www.w3.org/1999/xlink" xlink:title="Department of Plant Pathology, Agriculture College, Guizhou University, P.R. China" id="ABBRID0EDUAG" xlink:type="simple">GUCC</abbrev> 6273; China, Chongqing City, Nanchuan, from leaf diseases of <italic><tp:taxon-name><tp:taxon-name-part taxon-name-part-type="genus" reg="Hippeastrum">H.</tp:taxon-name-part> <tp:taxon-name-part taxon-name-part-type="species" reg="striatum">striatum</tp:taxon-name-part></tp:taxon-name></italic>, 28 September 2016, Y. Liang (<abbrev xmlns:xlink="http://www.w3.org/1999/xlink" xlink:title="Herbarium of the Department of Plant Pathology, Agricultural College, Guizhou University" id="ABBRID0ESUAG" xlink:type="simple">HGUP</abbrev> 6274), living culture <abbrev xmlns:xlink="http://www.w3.org/1999/xlink" xlink:title="Department of Plant Pathology, Agriculture College, Guizhou University, P.R. China" id="ABBRID0EWUAG" xlink:type="simple">GUCC</abbrev> 6274; China, Chongqing City, Nanchuan, from leaf diseases of <italic><tp:taxon-name><tp:taxon-name-part taxon-name-part-type="genus" reg="Hippeastrum">H.</tp:taxon-name-part> <tp:taxon-name-part taxon-name-part-type="species" reg="striatum">striatum</tp:taxon-name-part></tp:taxon-name></italic>, 28 September 2016, Y. Liang (<abbrev xmlns:xlink="http://www.w3.org/1999/xlink" xlink:title="Herbarium of the Department of Plant Pathology, Agricultural College, Guizhou University" id="ABBRID0EFVAG" xlink:type="simple">HGUP</abbrev> 6275), living culture <abbrev xmlns:xlink="http://www.w3.org/1999/xlink" xlink:title="Department of Plant Pathology, Agriculture College, Guizhou University, P.R. China" id="ABBRID0EJVAG" xlink:type="simple">GUCC</abbrev> 6275; China, Chongqing City, Nanchuan, from leaf diseases of <italic><tp:taxon-name><tp:taxon-name-part taxon-name-part-type="genus" reg="Hippeastrum">H.</tp:taxon-name-part> <tp:taxon-name-part taxon-name-part-type="species" reg="striatum">striatum</tp:taxon-name-part></tp:taxon-name></italic>, 28 September 2016, Y. Liang (<abbrev xmlns:xlink="http://www.w3.org/1999/xlink" xlink:title="Herbarium of the Department of Plant Pathology, Agricultural College, Guizhou University" id="ABBRID0EYVAG" xlink:type="simple">HGUP</abbrev> 6276), living culture <abbrev xmlns:xlink="http://www.w3.org/1999/xlink" xlink:title="Department of Plant Pathology, Agriculture College, Guizhou University, P.R. China" id="ABBRID0E3VAG" xlink:type="simple">GUCC</abbrev> 6276; China, Chongqing City, Nanchuan, from leaf diseases of <italic><tp:taxon-name><tp:taxon-name-part taxon-name-part-type="genus" reg="Hippeastrum">H.</tp:taxon-name-part> <tp:taxon-name-part taxon-name-part-type="species" reg="striatum">striatum</tp:taxon-name-part></tp:taxon-name></italic>, 28 September 2016, Y. Liang (<abbrev xmlns:xlink="http://www.w3.org/1999/xlink" xlink:title="Herbarium of the Department of Plant Pathology, Agricultural College, Guizhou University" id="ABBRID0ELWAG" xlink:type="simple">HGUP</abbrev> 6277), living culture <abbrev xmlns:xlink="http://www.w3.org/1999/xlink" xlink:title="Department of Plant Pathology, Agriculture College, Guizhou University, P.R. China" id="ABBRID0EPWAG" xlink:type="simple">GUCC</abbrev> 6277; China, Chongqing City, Nanchuan, from leaf diseases of <italic><tp:taxon-name><tp:taxon-name-part taxon-name-part-type="genus" reg="Hippeastrum">H.</tp:taxon-name-part> <tp:taxon-name-part taxon-name-part-type="species" reg="striatum">striatum</tp:taxon-name-part></tp:taxon-name></italic>, 28 September 2016, Y. Liang (<abbrev xmlns:xlink="http://www.w3.org/1999/xlink" xlink:title="Herbarium of the Department of Plant Pathology, Agricultural College, Guizhou University" id="ABBRID0E5WAG" xlink:type="simple">HGUP</abbrev> 6278), living culture <abbrev xmlns:xlink="http://www.w3.org/1999/xlink" xlink:title="Department of Plant Pathology, Agriculture College, Guizhou University, P.R. China" id="ABBRID0ECXAG" xlink:type="simple">GUCC</abbrev> 6278; China, Chongqing City, Nanchuan, from leaf diseases of <italic><tp:taxon-name><tp:taxon-name-part taxon-name-part-type="genus" reg="Canna">Canna</tp:taxon-name-part> <tp:taxon-name-part taxon-name-part-type="species" reg="indica">indica</tp:taxon-name-part></tp:taxon-name></italic>, 28 September 2016, Y. Liang (<abbrev xmlns:xlink="http://www.w3.org/1999/xlink" xlink:title="Herbarium of the Department of Plant Pathology, Agricultural College, Guizhou University" id="ABBRID0ERXAG" xlink:type="simple">HGUP</abbrev> 6279), living culture <abbrev xmlns:xlink="http://www.w3.org/1999/xlink" xlink:title="Department of Plant Pathology, Agriculture College, Guizhou University, P.R. China" id="ABBRID0EVXAG" xlink:type="simple">GUCC</abbrev> 6279; China, Chongqing City, Nanchuan, from leaf diseases of <italic><tp:taxon-name><tp:taxon-name-part taxon-name-part-type="genus" reg="Canna">C.</tp:taxon-name-part> <tp:taxon-name-part taxon-name-part-type="species" reg="indica">indica</tp:taxon-name-part></tp:taxon-name></italic>, 28 September 2016, Y. Liang (<abbrev xmlns:xlink="http://www.w3.org/1999/xlink" xlink:title="Herbarium of the Department of Plant Pathology, Agricultural College, Guizhou University" id="ABBRID0EEYAG" xlink:type="simple">HGUP</abbrev> 6280), living culture <abbrev xmlns:xlink="http://www.w3.org/1999/xlink" xlink:title="Department of Plant Pathology, Agriculture College, Guizhou University, P.R. China" id="ABBRID0EIYAG" xlink:type="simple">GUCC</abbrev> 6280.</p></tp:treatment-sec><tp:treatment-sec><!--Section generated to contain objects referenced in tp:taxon-treatment.--><fig id="F2" position="float" orientation="portrait"><label>Figure 2.</label><caption><p>
              <italic><tp:taxon-name><tp:taxon-name-part taxon-name-part-type="genus" reg="Curvularia">Curvularia</tp:taxon-name-part> <tp:taxon-name-part taxon-name-part-type="species" reg="microspora">microspora</tp:taxon-name-part></tp:taxon-name></italic> (<abbrev xmlns:xlink="http://www.w3.org/1999/xlink" xlink:title="Herbarium of the Department of Plant Pathology, Agricultural College, Guizhou University" id="ABBRID0E52AG" xlink:type="simple">HGUP</abbrev> 6272). <bold>a–c</bold> Leaf diseases symptoms on <italic><tp:taxon-name><tp:taxon-name-part taxon-name-part-type="genus" reg="Hippeastrum">Hippeastrum</tp:taxon-name-part> <tp:taxon-name-part taxon-name-part-type="species" reg="rutilum">rutilum</tp:taxon-name-part></tp:taxon-name></italic> and <italic><tp:taxon-name><tp:taxon-name-part taxon-name-part-type="genus" reg="Canna">Canna</tp:taxon-name-part> <tp:taxon-name-part taxon-name-part-type="species" reg="indica">indica</tp:taxon-name-part></tp:taxon-name></italic>. <bold>d–f</bold> Conidiophores, conidiogenous loci and conidia <bold>g–j</bold> Immature and mature conidia <bold>k–l</bold> Upper (<bold>k</bold>) and lower (<bold>l</bold>) surface of colony. Scar bars: <bold>d, i</bold> (10 μm), <bold>e–f</bold> = 20μm, <bold>g–h, j</bold> = (5 μm).</p></caption><graphic xmlns:xlink="http://www.w3.org/1999/xlink" xlink:href="mycokeys-29-049-g002.jpg" position="float" orientation="portrait" xlink:type="simple" id="oo_180021.jpg"/></fig></tp:treatment-sec></tp:taxon-treatment>
